# Supplementary material for: An Inflammation‐Related lncRNA Signature for Prognostic Prediction in Colorectal Cancer
Source: Cancer Rep (Hoboken). 2024 Dec 5;7(12):e70043. doi: 10.1002/cnr2.70043 (PMC11621381; doi:10.1002/cnr2.70043)
Supplement: Supplementary file 1 — Table S1. [file CNR2-7-e70043-s001.xlsx]

## Sheet: Sheet1
Supplemental Table 1. The sequences of the primers used in this assay.
Name	Forward primer	Reverse primer
AC005520.2	CCCTACCCCCAAAACCAA	GCCAGTCTGAAGCCCTGC
AC009315.1	GTACAAAGATGGTGGGTA	AAAAGTGTTAAAGGGTGA
AC009690.2	GATAGGCTCTGCTTACTTC	CTCTTATGGGCTACACTCT
AC022915.2	AGTCTCAAATGGCAAAAA	AAATCATCCACAACAACC
AC048382.5	TCCGCAGCCCGAAAAGAA	TCCCCCATGACAACCCCA
AC245407.2	GAGTTTCGCTTTGTTGCC	GATGTGGTGGTGTGTGCC
AL079338.1	CTTCCAGCGATCCACAAG	CACCGTCAAATGGTAGGC
LINC00334	TATTTTCTGTTTCCTTGA	TTGACACTTAGTTTTGCT
LINC01322	TCCTACCTCTAAGCACCT	ACATTGAATCCACCACAT
LINC01524	TCCCAGTATATTTGTCCC	AAGTAATCTTCCCAGCAG
MIR31HG	AAAATGGGGTCAGGGAGG	AAGTGCAGATGCGAAGGA
MIR7-3HG	GGGACAGAGACGGCGAAG	GCAGGGTCAGTTGTGGGG
MIR9-3HG	TTGGGATCTGCACATTTAA	TCAGGACAGAGGCTACTTG
GAPHD	ACAGCCTCAAGATCATCAGCA	ATGAGTCCTTCCACGATACCA
